# Supplementary material for: hnRNP Q and hnRNP A1 Regulate the Translation of Cofilin in Response to Transient Oxygen–Glucose Deprivation in Hippocampal Neurons
Source: Cells. 2021 Dec 17;10(12):3567. doi: 10.3390/cells10123567 (PMC8700186; doi:10.3390/cells10123567)
Supplement: Supplementary file 1 [file cells-10-03567-s001.zip]

Archive with 1 entries (1 files):
- cells-1499230-supplementary.pdf
